# Supplementary material for: Enhanced phosphorus recycling during past oceanic anoxia amplified by low rates of apatite authigenesis
Source: Sci Adv. 2022 Jul 1;8(26):eabn2370. doi: 10.1126/sciadv.abn2370 (PMC10883373; doi:10.1126/sciadv.abn2370)
Supplement: Supplementary file 2 — Dataset S1 [file sciadv.abn2370_dataset_s1.zip]

Archive with 1 entries (1 files):
- sciadv.abn2370_dataset_s1.xlsx
