# Supplementary material for: Enhanced phosphorus recycling during past oceanic anoxia amplified by low rates of apatite authigenesis
Source: Sci Adv. 2022 Jul 1;8(26):eabn2370. doi: 10.1126/sciadv.abn2370 (PMC10883373; doi:10.1126/sciadv.abn2370)
Supplement: Supplementary file 2 — Dataset S1 [file sciadv.abn2370_dataset_s1.zip › sciadv.abn2370_dataset_s1.xlsx]

## Sheet: Blad1
New geochemical data. Supplementary dataset DS1. Papadomanolaki et al. "Enhanced phosphorus recycling during past oceanic anoxia amplified by low rates of apatite authigenesis"
KC19C S1				Tarfaya S57 OAE2
Nr.	Depth	CaCO3		Nr.	Depth	Fe/Al
	(cm)	(%)			(msb)	(%/%)
AA03500	35.8	35.9388		1	59.605	0.536128
AA03501	36.3	36.923		2	59.44	0.6007
AA03504	37.8	40.0889		3	59.265	0.523294
AA03507	39.3	38.6122		4	59.04	0.963622
AA03510	40.8	38.4475		5	58.825	0.677712
AA03513	42.3	37.3081		6	58.615	0.547955
AA03516	43.8	38.6325		7	58.485	0.57232
AA03519	45.3	38.6		8	58.28	0.524059
AA03522	46.8	39.4762		9	58.075	0.698172
AA03523	47.3	38.0234		10	57.88	0.612215
AA03524	47.8	38.094		11	57.695	1.50175
AA03525	48.3	37.9233		12	57.51	1.11288
AA03528	49.8	38.0543		13	57.34	0.887601
AA03531	51.3	39.9129		14	sample out of sequence	0.569629
AA03534	53.5	41.0152		15	56.985	0.6346
AA03537	56.5	45.7835		16	56.79	1.74837
AA03540	59.5	48.4922		17	56.64	0.503443
AA03543	62.5	51.5932		18	56.415	0.708651
Provided by G. J. de Lange				19	56.21	0.566374
				20	56	0.537575
Bass River OAE2				21	55.815	0.553202
Nr.	Depth	CaCO3		22	55.63	0.557119
	(m)	(%)		23	55.43	0.791185
33	1908	12.1651		24	55.26	0.685704
34	1912.6	19.9783		25	55.05	0.587351
35	1914.6	15.0354		26	54.87	0.447618
36	1918	25.8816		27	54.68	0.709715
37	1916.6	16.6108		28	54.45	0.572667
38	1920	10.2474		29	54.27	0.538183
40	1922.6	14.4794		30	54.08	0.431753
41	1928.05	11.3587		31	53.875	0.430778
42	1934	15.4557		32	53.65	0.76865
43	1935.9	17.3228		33	53.44	1.39496
44	1936.6	25.6382		34	53.25	1.41593
46	1939.4	26.0752		35	53.04	1.59976
47	1942	12.7402		36	52.84	0.825962
48	1944.5	16.0097		37	52.62	0.510068
49	1945.2	12.7619		38	52.43	0.652808
51	1946	12.4218		39	52.22	0.466426
52	1948.1	11.8822		40	52.03	0.538717
53	1950	16.6687		41	51.84	0.534315
54	1951.3	17.8392		42	51.67	1.03786
55	1952	13.3966		43	51.47	0.994707
56	1952.5	12.3098		44	51.28	1.19365
57	1953.3	11.7564		45	51.05	7.28552
59	1954	13.98		46	50.88	0.792923
60	1954.6	15.602		47	50.68	0.81203
Provided by N. van Helmond				48	50.47	1.2014
				49	50.27	0.953516
				50	50.08	1.43435
				51	49.88	1.35678
				52	49.72	0.853146
				53	49.49	0.570076
				54	49.28	0.823421
				55	49.05	1.2379
				56	48.84	1.20907
				57	48.61	1.41593
				58	48.42	0.942409
				59	48.23	0.66077
				60	48	1.23225
				61	47.76	0.909631
				62	47.53	0.665456
				63	47.385	1.24602
				64	47.115	1.00437
				65	46.93	0.946191
				66	46.24	1.78796
				67	46.05	1.93148
				68	45.86	2.64308
				69	45.66	2.28266
				70	45.46	1.06576
				71	45.3	1.01261
				72	45.07	0.946508
				73	42.27	0.797119
				74	42.07	1.20954
				75	41.96	1.13714
				76	41.55	0.810944
				77	41.14	0.792923
				78	40.72	0.620314
				79	40.36	0.66077
				80	39.99	0.555429
				81	39.09	0.683799
				82	38.67	0.545684
				83	38.26	1.35027
				84	37.86	0.901049
				85	37.44	0.496051
				86	36.7	0.543032
				87	36.18	0.523629
				88	35.72	0.699638
				89	35.33	0.51987
				90	34.95	0.603083
				91	34.53	0.596644
				92	34.23	0.573498
				93	33.84	0.673237
				94	33.49	0.437883
				95	33.08	0.462892
				96	32.69	0.445224
				97	32.33	0.510808
				98	31.99	0.479461
				99	31.59	0.450525
				100	31.19	0.651718
				101	30.785	0.489747
				102	30.39	0.595988
				103	29.96	0.531388
				104	sample out of sequence	0.442188
				105	29.24	0.539478
				106	28.89	0.535526
				107	28.49	0.52381
				108	28.07	0.558508
				109	27.65	0.518579
				110	27.27	0.495053
				111	26.87	0.509343
				112	26.48	0.507784
				113	26.09	0.525056
				114	25.69	0.467773
				115	25.295	0.550375
				116	24.9	0.555371
				117	24.51	0.470078
				118	24.16	0.620107
				119	23.79	0.520991
				120	23.41	0.474839
				Provided by H. Brumsack
DSDP 641 OAE2
Sample	Core	Section	Sample Depth	Depth	CaCO3
				(mbsf)	(%)
19	6X	7	32	53.82	11.5635
20	6X	CC	6	53.88	14.6083
21	6X	CC	6	53.88	14.5606
22	6X	CC	16	53.98	17.9297
23	6X	CC	27.5	54.095	30.0805
25	7X	1	12.75	54.2275	19.6555
26	7X	1	60.75	54.7075	31.9016
27	7X	1	100.75	55.1075	22.2103
28	7X	1	140.75	55.5065	19.5948
29	7X	2	20.75	55.8075	21.3409
30	7X	2	54.25	56.1425	25.9076
31	7X	2	94.75	56.5475	18.6494
32	7X	2	134.75	56.9475	15.5134
33	7X	3	28.25	57.3825	37.6404
34	7X	3	75.75	57.8575	31.6328
35	7X	3	75.75	57.8575	31.6152
36	7X	3	115.75	58.2575	23.7407
37	7X	4	44.75	59.0475	22.4475
38	7X	4	120.75	59.8075	29.2678
39	7X	5	44.25	60.5425	37.7115
40	7X	5	90.75	61.0075	21.7436
41	7X	5	137.75	61.4775	38.7879
Provided by N. van Helmond
DSDP 386 OAE2
Sample	Core	Section	Sample Depth	Depth	CaCO3
				(mbsf)	(%)
41	43	2	95.75	738.758	10.1115
42	43	3	23.75	739.538	6.89988
43	43	3	92.25	740.222	10.3166
44	43	3	129.25	740.592	9.22605
45	43	4	14.75	740.947	10.6892
46	43	4	94.25	741.742	13.4619
47	43	4	130.75	742.107	7.14163
48	44	1	16.25	745.962	5.3085
49	44	1	16.25	745.962	5.40925
50	44	1	98.75	746.787	0.90611
51	44	2	24.75	747.547	6.03546
52	44	2	103.75	748.337	2.70232
53	44	3	28.25	749.082	5.65614
54	44	3	110.75	749.908	3.87437
55	44	4	39.25	750.692	7.27701
56	44	4	121.75	751.518	3.81073
57	44	CC	12.25	751.923	11.2486
58	45	1	5.75	765.398	15.6672
59	45	1	113.25	766.473	3.25444
60	45	2	20.75	767.048	2.97761
61	45	2	71.25	767.553	3.2078
62	45	3	13.25	768.473	3.43789
63	45	3	110.75	769.447	3.80401
64	45	4	118.25	771.023	2.18397
65	45	5	15.25	771.493	16.7227
66	45	5	15.25	771.493	16.3833
67	45	5	122.75	772.567	29.814
68	45	6	25.25	773.093	1.94624
69	45	6	79.25	773.633	2.48489
ODP 1276 OAE2
Sample	Core	Section	Sample Depth	Depth	CaCO3
				(mbsf)	(%)
17	31	2	17-18	1080.67	0.790142
18	31	2	22-23	1080.72	0.755347
19	31	2	27-28	1080.77	1.51744
20	31	2	41-42	1080.91	0.581035
21	31	2	52-53	1081.02	0.625737
22	31	2	64-65	1081.14	0.846396
23	31	2	97-98	1081.47	0.637976
24	31	2	104-105	1081.54	0.520805
25	31	2	116-117	1081.66	0.943019
26	31	2	126-127	1081.76	1.29949
27	31	2	135-136	1081.85	0.356147
28	31	3	4--5	1081.99	0.829774
29	31	3	10--11	1082.05	0.445519
30	31	3	15-16	1082.1	0.457885
31	31	3	22-23	1082.17	5.49977
32	31	3	27-28	1082.22	9.29775
33	31	3	32-33	1082.27	0.280899
34	31	3	37-38	1082.32	0.311299
35	31	3	44-45	1082.39	1.23902
36	31	3	66-67	1082.61	1.20762
37	31	3	80-81	1082.75	0.556037
38	31	3	85-86	1082.8	0.919961
39	31	3	91-92	1082.86	1.21768
40	31	3	98-99	1082.93	0.515011
41	31	3	105-106	1083	0.363507
42	31	3	110-111	1083.05	0.96491
43	31	3	118-119	1083.13	0.762372
44	31	3	15-16	1083.54	0.32193
45	31	4	27-28	1083.66	2.81216
46	31	4	49-50	1083.88	0.41409
47	31	4	64-65	1084.03	0.933413
48	31	4	69-70	1084.08	0.640294
49	31	4	85-86	1084.24	0.968224
50	31	4	120-121	1084.59	33.2814
51	31	5	5--6	1084.94	22.9741
52	31	5	40-41	1085.29	0.793343
53	31	6	3--4	1085.96	19.4865
54	31	6	40-41	1086.33	12.9051
55	31	6	75-76	1086.68	10.4688
Provided by N. van Helmond
Wunstorf OAE2
Nr.	Mean depth	Section	C/P
	(m corr.)		(mol/mol)
1	23.085	Hesseltal	0
2	23.185	Hesseltal	0
3	23.285	Hesseltal	0
4	23.385	Hesseltal	0
5	23.485	Hesseltal	0
6	23.545	Hesseltal	0
7	23.605	Hesseltal	0
8	23.685	Hesseltal	0
9	23.785	Hesseltal	0
10	23.885	Hesseltal	0
11	23.985	Hesseltal	17.8079
12	24.085	Hesseltal	13.0198
13	24.185	Hesseltal	0
14	24.285	Hesseltal	0
15	24.385	Hesseltal	6.28616
16	24.485	Hesseltal	0
17	24.585	Hesseltal	9.53063
18	24.6851	Hesseltal	0
19	24.7871	Hesseltal	0
20	24.8891	Hesseltal	0
21	24.9911	Hesseltal	2.06128
22	25.0931	Hesseltal	0
23	25.1951	Hesseltal	0
24	25.2971	Hesseltal	0
25	25.3991	Hesseltal	0
26	25.5011	Hesseltal	0
27	25.6133	Hesseltal	0
28	25.705	Hesseltal	0
29	25.795	Hesseltal	16.2208
30	25.895	Hesseltal	0
31	26.005	Hesseltal	13.4879
32	26.065	bs 7-b	120.253
33	26.105	bs 7-b	155.5
34	26.155	bs 7-b	206.815
35	26.205	bs 7-b	70.7744
36	26.245	Hesseltal	1.11329
37	26.305	Hesseltal	0
38	26.405	bs 7-a	115.431
39	26.505	Hesseltal	0
40	26.605	Hesseltal	0
41	26.705	Hesseltal	0
42	26.805	Hesseltal	2.39554
43	26.905	Hesseltal	13.0198
44	27.015	Hesseltal	0
45	27.105	Hesseltal	0
46	27.205	Hesseltal	0
47	27.305	Hesseltal	3.65505
48	27.385	Hesseltal	0
49	27.495	Hesseltal	0
50	27.605	Hesseltal	2.68591
51	27.705	Hesseltal	0
52	27.805	Hesseltal	0
53	27.895	Hesseltal	0
54	27.995	Hesseltal	0
55	28.115	Hesseltal	0
56	28.205	Hesseltal	0.656555
57	28.295	Hesseltal	0.671476
58	28.405	Hesseltal	0
59	28.465	Hesseltal	9.72366
60	28.495	Hesseltal	0
61	28.565	Hesseltal	7.20609
62	28.655	Hesseltal	0
63	28.705	Hesseltal	10.3173
64	28.805	Hesseltal	1.90613
65	28.905	Hesseltal	1.75515
66	29.005	Hesseltal -marl	18.8013
67	29.095	Hesseltal -marl	27.7212
68	29.155	Hesseltal -marl	23.4845
69	29.205	Hesseltal -marl	25.3243
70	29.245	Hesseltal -marl	24.1353
71	29.305	Hesseltal	10.1297
72	29.405	Hesseltal	0
73	29.505	Hesseltal	0
74	29.625	Hesseltal	6.28616
75	29.705	bs 6	62.8777
76	29.805	bs 6	17.2195
77	29.895	Hesseltal -marl	13.9363
78	29.995	Hesseltal	0
79	30.095	Hesseltal	0
80	30.225	Hesseltal	9.36078
81	30.305	Hesseltal	15.1008
82	30.405	Hesseltal	0
83	30.51	Hesseltal	10.2131
84	30.615	Hesseltal	0
85	30.705	Hesseltal	0
86	30.804	Hesseltal	0
87	30.903	Hesseltal	0
88	31.0119	Hesseltal	10.4276
89	31.1505	Hesseltal	0
90	31.2544	Hesseltal	14.2385
91	31.398	Hesseltal -marl	21.4872
92	31.497	Hesseltal	17.0107
93	31.5861	Hesseltal	0
94	31.695	Hesseltal	4.04726
95	31.7841	Hesseltal	2.88244
96	31.8732	Hesseltal	1.9918
97	31.9821	Hesseltal	0
98	32.1009	Hesseltal -marl	15.6433
99	32.1801	Hesseltal	8.60913
100	32.2197	Hesseltal -marl	30.9519
101	32.289	Hesseltal	4.1435
102	32.3781	bs 5-b	19.386
103	32.5117	Hesseltal	0
104	32.586	Hesseltal -marl	15.5186
105	32.685	Hesseltal	0
106	32.7961	Hesseltal -marl	22.5104
107	32.8971	Hesseltal -marl	23.3107
108	32.9981	Hesseltal	4.12255
109	33.0789	bs 5-a	63.6858
110	33.2001	bs 5-a	114.583
111	33.2658	bs 5-a	67.7072
112	33.4122	Hesseltal	0
113	33.4728	Hesseltal	11.0448
114	33.5334	Hesseltal	0
115	33.6142	Hesseltal	0
116	33.695	Hesseltal	0
117	33.7859	Hesseltal	7.53107
118	33.897	Hesseltal	14.3248
119	33.998	Hesseltal -marl	12.9184
120	34.1091	Hesseltal	3.31345
121	34.2	Hesseltal	1.20592
122	34.2909	Hesseltal	0
123	34.3919	Hesseltal	0
124	34.4929	Hesseltal -marl	13.2838
125	34.5939	Hesseltal	10.4276
126	34.7049	Hesseltal	3.25693
127	34.7931	Hesseltal -marl	27.4559
128	34.9009	Hesseltal	0
129	34.9989	Hesseltal	6.1552
130	35.1067	bs 4-d	30.3544
131	35.1851	bs 4-d	38.3066
132	35.2929	bs 4-d	66.2215
133	35.3909	bs 4-d	38.9039
134	35.4791	bs 4-d	73.9629
135	35.6261	Hesseltal	1.10105
136	35.685	bs 4-c	24.1583
137	35.775	bs 4-c	20.1568
138	35.875	bs 4-c	23.252
139	35.965	bs 4-c	38.5206
140	36.055	bs 4-c	103.129
141	36.16	bs 4-c	123.004
142	36.315	bs 4-c	96.0211
143	36.415	bs 4-c	15.8587
144	36.535	Hesseltal	0
145	36.655	Hesseltal	7.79208
146	36.685	bs 4-b	16.4139
147	36.7741	Hesseltal -marl	14.5945
148	36.8731	bs 4-b	11.997
149	36.982	bs 4-b	42.7699
150	37.081	bs 4-b	70.3865
151	37.18	bs 4-b	8.62977
152	37.2691	bs 4-b	34.336
153	37.3483	Hesseltal	0
154	37.3879	Hesseltal	0
155	37.477	bs 4-b	48.083
156	37.571	Hesseltal	0
157	37.6751	Hesseltal -marl	14.046
158	37.7771	Hesseltal -marl	14.6462
159	37.874	Hesseltal	7.82648
160	38.0117	bs 4-a	23.0732
161	38.0831	Hesseltal	0
162	38.1851	Hesseltal	2.22981
163	38.3279	Hesseltal	0
164	38.4095	Hesseltal	9.09076
165	38.5421	Hesseltal	0.513825
166	38.6849	Hesseltal	13.7876
167	38.7051	Hesseltal	3.85369
168	38.8759	Hesseltal	9.96698
169	38.9915	Hesseltal	0
170	39.0669	Hesseltal	0
171	39.2026	bs 3-c	39.5903
172	39.3181	Hesseltal	0
173	39.4186	bs 3-c	19.2753
174	39.499	bs 3-c	113.654
175	39.5895	bs 3-c	57.8674
176	39.6297	bs 3-c	13.1567
177	39.6598	Hesseltal -marl	14.7725
178	39.7302	Hesseltal	0
179	39.8709	Hesseltal	2.51446
180	39.9312	Hesseltal -marl	7.51674
181	40.0518	bs 3-b	21.7021
182	40.1824	bs 3-b	97.0242
183	40.293	Hesseltal	0.635376
184	40.4136	Hesseltal	6.60223
185	40.5844	Hesseltal	7.98513
186	40.695	bs 3-a	19.6966
187	40.7248	bs 3-a	43.7332
188	40.7842	bs 3-a	96.6294
189	40.8832	Hesseltal -marl	10.2503
190	40.9822	Hesseltal	0
191	41.101	Hesseltal	0
192	41.2198	Hesseltal	4.66499
193	41.3089	Hesseltal	0
194	41.398	Hesseltal -marl	12.3566
195	41.5069	Hesseltal -marl	10.615
196	41.5861	Hesseltal	7.42845
197	41.6851	Hesseltal	0
198	41.7357	Hesseltal	7.46741
199	41.8067	bs 2-c	22.5572
200	41.8981	bs 2-c	18.6237
201	41.9996	bs 2-c	18.1119
202	42.1011	bs 2-c	15.5741
203	42.2026	bs 2-c	28.8642
204	42.3041	bs 2-c	23.4181
205	42.4056	bs 2-c	15.2552
206	42.5071	bs 2-c	16.7656
207	42.6086	bs 2-c	65.4882
208	42.6898	bs 2-c	48.6411
209	42.715	bs 2-c	104.111
210	42.8095	bs 2-c	21.09
211	42.909	bs 2-c	12.4293
212	43.0085	Hesseltal	4.94207
213	43.108	Hesseltal -marl	9.22594
214	43.2075	bs 2-b	30.8879
215	43.307	bs 2-b	11.5297
216	43.4065	bs 2-b	67.9756
217	43.5557	bs 2-b	85.1112
218	43.6055	Hesseltal -marl	9.66926
219	43.6552	Hesseltal	0
220	43.695	Hesseltal	0
221	43.7646	Hesseltal	0
222	43.8855	Hesseltal	1.67039
223	43.9506	bs 2-a	56.6879
224	44.0436	bs 2-a	50.3819
225	44.1459	Hesseltal -marl	25.0685
226	44.2296	Hesseltal	0
227	44.3273	Hesseltal	0
228	44.4528	Hesseltal	0
229	44.5737	Hesseltal	0
230	44.6481	Hesseltal	0.729505
231	44.695	Hesseltal	2.30595
232	44.8144	Hesseltal	0
233	44.9139	Hesseltal	0
234	45.0134	Hesseltal	4.47651
235	45.093	Hesseltal	0
236	45.2124	Hesseltal	0
237	45.292	Hesseltal	0
238	45.4313	Hesseltal	0
239	45.5208	Hesseltal	0
240	45.5905	Hesseltal	0
241	45.69	Hesseltal	0
242	45.8	Hesseltal	4.30864
243	45.91	Hesseltal	0
244	46.02	Hesseltal	0
245	46.12	Hesseltal	0
246	46.245	Hesseltal	8.86349
247	46.39	Hesseltal	0
248	46.5	Hesseltal	0
249	46.62	Hesseltal	0
250	46.6899	Hesseltal	0
251	46.8278	Hesseltal	0
252	47.0298	Plenus Bed	0
253	47.2071	Plenus Bed	0
254	47.3647	bs 1-c	22.3501
255	47.4829	bs 1-c	89.4556
256	47.5912	Hesseltal -marl	15.5322
257	47.6851	Hesseltal	1.13634
258	47.776	Hesseltal	2.83916
259	47.877	bs 1-b	13.4119
260	47.9831	bs 1-b	16.9593
261	48.1295	bs 1-b	9.27858
262	48.2002	Hesseltal -marl	4.6119
263	48.281	Hesseltal	0
264	48.382	Hesseltal	0
265	48.483	Hesseltal -marl	5.24018
266	48.5436	bs 1-a	7.36244
267	48.6295	Hesseltal -marl	3.4038
268	48.7157	Hesseltal	0
269	48.8993	Hesseltal	1.11228
270	49.0421	Hesseltal	0
271	49.1696	Hesseltal	0.915109
272	49.2767	Hesseltal	0
273	49.3991	Hesseltal	0
274	49.5011	Hesseltal -marl	20.3269
275	49.5827	Brochterbeck	0
276	49.6031	Brochterbeck	0
277	49.72	Brochterbeck	0
278	50.12	Brochterbeck	0
279	50.75	Brochterbeck	0
280	51.14	Brochterbeck	0
281	51.575	Brochterbeck	0
282	51.9267	Brochterbeck	0
283	52.195	Brochterbeck	0
284	52.515	Brochterbeck	0
Provided by N. van Helmond
DSDP 530 OAE2
Sample Nr.	Sample Code	Top	Bot	Depth	Fe/Al
		(cm)	(cm)	(mbsf)	(%/%)
24	A-97-R-2	41	43	1027.91	0.905602
25	A-97-R-2	75	77	1028.25	0.960435
26	A-97-R-2	110	112	1028.6	0.865685
27	A-97-R-2	128	129	1028.78	1.04566
28	A-97-R-2	147	148	1028.97	0.792923
29	A-97-R-3	16	18	1029.16	0.860768
30	A-97-R-3	29	31	1029.29	0.933424
31	A-97-R-3	61	64	1029.61	1.58267
32	A-97-R-3	73	75	1029.73	1.16534
33	A-97-R-4	15	16	1030.65	1.20073
34	A-97-R-4	31	32	1030.81	1.03561
35	A-97-R-4	69	71	1031.19	0.949431
36	A-97-R-4	83	84	1031.33	1.07803
39	A-97-R-4	127	129	1031.77	0.869902
40	A-97-R-CC	14	16	1032	1.53376
41	A-98-R-1	8	9	1035.08	0.93345
42	A-98-R-1	21	22	1035.21	1.06796
43	A-98-R-1	49	51	1035.49	1.06704
44	A-98-R-1	73	75	1035.73	0.896921
45	A-98-R-1	94	96	1035.94	2.3619
46	A-98-R-1	110	112	1036.1	1.42371
47	A-98-R-1	125	126	1036.25	1.48735
48	A-98-R-2	6	7	1036.56	1.34244
49	A-98-R-2	68	70	1037.18	0.933796
50	A-98-R-2	116	117	1037.66	1.08578
51	A-98-R-2	136	138	1037.86	1.88492
52	A-98-R-3	33	34	1038.33	1.39357
53	A-98-R-3	53	54	1038.53	1.00528
54	A-98-R-3	73	74	1038.73	1.11215
55	A-98-R-3	90	92	1038.9	1.76563
56	A-98-R-3	102	103	1039.02	0.893947
57	A-98-R-3	127	128	1039.27	0.874099
58	A-98-R-4	13	14	1039.63	1.25849
59	A-98-R-4	23	24	1039.73	0.905479
60	A-98-R-4	28	30	1039.78	1.06444
61	A-98-R-4	33	34	1039.83	0.973362
62	A-99-R-1	29	30	1044.29	1.4715
63	A-99-R-1	44	45	1044.44	0.901149
64	A-99-R-1	45	46	1044.45	1.40238
65	A-99-R-1	92	93	1044.92	1.15718
66	A-99-R-2	11	13	1045.61	1.23239
68	A-99-R-2	126	127	1046.76	0.800444
69	A-99-R-3	34	36	1047.34	0.806528
70	A-99-R-3	148	149	1048.48	0.82736
71	A-99-R-4	0	3	1048.5	1.12709
72	A-99-R-4	61	62	1049.11	0.848544
73	A-99-R-4	114	116	1049.64	1.28021
74	A-99-R-5	67	70	1050.57	1.48776
75	A-99-R-5	88	89	1050.78	1.02475
76	A-99-R-5	131	133	1051.21	1.45905
77	A-100-R-1	29	30	1053.29	0.84527
78	A-100-R-1	51	53	1053.51	1.23401
79	A-100-R-1	101	103	1054.01	0.977401
80	A-100-R-2	9	10	1054.59	1.44832
81	A-100-R-2	78	79	1055.28	0.92589
82	A-100-R-2	141	142	1055.91	1.09851
83	A-100-R-3	13	14	1056.13	0.715277
84	A-100-R-3	70	71	1056.7	0.817401
85	A-100-R-3	135	137	1057.35	0.828548
86	A-100-R-4	8	9	1057.58	1.04455
87	A-100-R-4	39	40	1057.89	0.818153
88	A-100-R-4	61	63	1058.11	0.781615
89	A-100-R-4	81	82	1058.31	1.22175
90	A-100-R-4	148	150	1058.98	0.84223
Provided by H. Brumsack
MS21PC S1
Nr.	Average Depth	Age (kyr)	CaCO3	Fe/Al
	(cm)	(kyr)	(%)	(%/%)
75	37.25	6.43495	27.2549	0.626121
76	37.75	6.49508	27.5795	0.635099
77	38.25	6.5545	27.2067	0.626195
78	38.75	6.61319	28.4481	0.635483
79	39.25	6.67118	27.1156	0.649895
80	39.75	6.72846	26.4055	0.656236
81	40.25	6.78505	27.1855	0.65441
82	40.75	6.84095	28.6197	0.659853
83	41.25	6.89616	25.476	0.661826
84	41.75	6.9507	28.5186	0.655722
85	42.25	7.00457	27.7554	0.663742
86	42.75	7.05778	25.5304	0.666221
87	43.25	7.11033	25.7718	0.667059
88	43.75	7.16224	24.5689	0.661788
89	44.25	7.2135	24.2041	0.664429
90	44.75	7.26412	23.5318	0.676203
91	45.25	7.31411	23.3782	0.669842
92	45.75	7.36349	22.192	0.669621
93	46.25	7.41224	21.2682	0.670406
94	46.75	7.46039	21.2441	0.67665
95	47.25	7.50794	21.2102	0.681282
96	47.75	7.55489	15.7509	0.69014
97	48.25	7.60125	14.3075	0.678578
98	48.75	7.64702	13.3944	0.676437
99	49.25	7.69223	14.2215	0.669138
100	49.75	7.73686	13.1432	0.662745
101	50.25	7.78093	12.418	0.665554
102	50.75	7.82445	12.0039	0.665963
103	51.25	7.86741	11.0307	0.693256
104	51.75	7.90984	12.5192	0.712054
105	52.25	7.95173	14.5716	0.70723
106	52.75	7.99309	13.4413	0.700784
107	53.25	8.03392	14.7263	0.658879
108	53.75	8.07425	16.0476	0.664765
109	54.25	8.11406	17.1081	0.678332
110	54.75	8.15337	13.8282	0.701318
111	55.25	8.19219	11.5715	0.710651
112	55.75	8.23051	11.0434	0.719133
113	56.25	8.26836	11.5994	0.7159
114	56.75	8.30573	12.059	0.711451
115	57.25	8.34263	12.9958	0.705938
116	57.75	8.37907	11.7195	0.706946
117	58.25	8.41506	11.5153	0.70259
118	58.75	8.45059	11.0556	0.707259
119	59.25	8.48568	11.1383	0.710496
120	59.75	8.52034	11.9105	0.717275
121	60.25	8.55457	10.5501	0.712065
122	60.75	8.58838	9.83464	0.718532
123	61.25	8.62177	10.2985	0.725038
124	61.75	8.65476	9.55489	0.725022
125	62.25	8.68734	10.6122	0.721901
126	62.75	8.71953	10.6678	0.723028
127	63.25	8.75133	11.6442	0.720096
128	63.75	8.78275	12.6401	0.728901
129	64.25	8.81379	11.2484	0.721355
130	64.75	8.84447	10.0562	0.721101
131	65.25	8.87478	9.78332	0.722141
132	65.75	8.90474	10.1462	0.732349
133	66.25	8.93435	11.2478	0.716783
134	66.75	8.96361	10.83	0.714439
135	67.25	8.99255	11.7983	0.722019
136	67.75	9.02115	11.5078	0.716834
137	68.25	9.04944	10.9694	0.716137
138	68.75	9.07741	12.3369	0.709925
139	69.25	9.10507	11.0015	0.711922
140	69.75	9.13243	10.8276	0.705527
141	70.25	9.15949	10.517	0.704363
142	70.75	9.18627	11.3062	0.70915
143	71.25	9.21276	11.6141	0.71706
144	71.75	9.23898	11.5884	0.711993
145	72.25	9.26494	11.7701	0.719237
146	72.75	9.29063	11.8726	0.719378
147	73.25	9.31606	11.5103	0.712541
148	73.75	9.34125	11.0198	0.714818
149	74.25	9.3662	10.7442	0.713478
150	74.75	9.39091	10.6958	0.716466
151	75.25	9.4154	10.3601	0.703433
152	75.75	9.43966	10.8103	0.71413
153	76.25	9.46371	11.4831	0.704561
154	76.75	9.48755	11.0435	0.704424
155	77.25	9.5112	11.0022	0.696847
156	77.75	9.53464	10.241	0.710202
157	78.25	9.5579	10.7393	0.711058
158	78.75	9.58098	11.6635	0.68892
159	79.25	9.60388	10.9969	0.689882
160	79.75	9.62662	11.0872	0.693569
161	80.25	9.64919	11.0263	0.689323
162	80.75	9.67161	11.3333	0.696178
163	81.25	9.69389	11.905	0.707495
164	81.75	9.71602	11.8968	0.694777
165	82.25	9.73802	12.439	0.697314
166	82.75	9.75989	12.6525	0.69419
167	83.25	9.78164	12.3458	0.690836
168	83.75	9.80327	13.3404	0.717496
169	84.25	9.8248	13.9082	0.804165
170	84.75	9.84623	11.4787	0.884978
171	85.25	9.86756	10.0434	1.02026
172	85.75	9.88881	8.97273	1.00483
173	86.25	9.90997	8.8037	0.95506
174	86.75	9.93106	9.93639	0.966387
175	87.25	9.95209	10.843	0.970849
176	87.75	9.97305	9.26185	0.967831
177	88.25	9.99396	9.6691	0.933376
178	88.75	10.0148	9.17488	0.884071
179	89.25	10.0356	9.60154	0.86347
180	89.75	10.0564	9.16125	0.870104
181	90.25	10.0772	11.3493	0.795201
182	90.75	10.0979	10.9616	0.772016
183	91.25	10.1187	11.2954	0.749361
184	91.75	10.1394	12.7625	0.751359
185	92.25	10.1601	13.9175	0.749143
186	92.75	10.1808	14.2541	0.748356
187	93.25	10.2016	14.6527	0.745485
188	93.75	10.2223	15.0647	0.741995
189	94.25	10.2431	15.3182	0.745966
190	94.75	10.2639	13.6686	0.754399
191	95.25	10.2848	13.7269	0.760337
192	95.75	10.3057	14.0408	0.761734
193	96.25	10.3266	13.6288	0.747572
194	96.75	10.3477	13.2821	0.746301
195	97.25	10.3687	12.8053	0.754601
196	97.75	10.3899	13.0738	0.746826
197	98.25	10.4111	14.4246	0.752635
198	98.75	10.4325	12.8403	0.758121
199	99.25	10.4539	13.0852	0.766166
200	99.75	10.4754	12.5112	0.767379
201	100.25	10.497	12.7628	0.771735
202	100.75	10.5187	13.6311	0.778593
203	101.25	10.5406	11.3673	0.808088
204	101.75	10.5626	12.0502	0.801009
205	102.25	10.5847	12.1639	0.787334
206	102.75	10.6069	13.0286	0.780871
207	103.25	10.6294	11.7516	0.795027
208	103.75	10.6519	11.2973	0.799275
209	104.25	10.6746	11.6864	0.795619
210	104.75	10.6975	10.8152	0.796231
211	105.25	10.7206	10.5798	0.785064
212	105.75	10.7438	11.3621	0.776008
213	106.25	10.7672	10.5848	0.77048
214	106.75	10.7908	10.1883	0.777
215	107.25	10.8147	10.3218	0.781198
216	107.75	10.8387	10.5273	0.781678
217	108.25	10.8629	10.6523	0.782999
218	108.75	10.8874	10.5717	0.775648
219	109.25	10.9121	10.3685	0.782577
220	109.75	10.937	10.3611	0.791017
221	110.25	10.9621	10.468	0.80402
222	110.75	10.9875	10.4047	0.823455
223	111.25	11.0132	10.0845	0.837693
224	111.75	11.0391	9.66672	0.808244
225	112.25	11.0653	9.37752	0.789884
226	112.75	11.0918	9.41888	0.77868
227	113.25	11.1185	9.50581	0.783685
228	113.75	11.1455	9.52645	0.791718
229	114.25	11.1729	9.91793	0.780834
230	114.75	11.2005	10.1309	0.768693
231	115.25	11.2284	10.5337	0.768396
232	115.75	11.2567	10.7474	0.76448
233	116.25	11.2852	10.5088	0.766968
234	116.75	11.3141	10.4596	0.782504
235	117.25	11.3434	10.2344	0.770402
236	117.75	11.3729	10.4148	0.779481
237	118.25	11.4028	10.5785	0.778064
238	118.75	11.4331	10.697	0.778135
239	119.25	11.4637	11.4005	0.775247
240	119.75	11.4947	10.9111	0.781763
Provided by R. Hennekam
DSDP 367 OAE2
Nr.	Core	Section	Top	Bot	Depth	Corg/Ptot
			(cm)	(cm)	(mbsf)	(mol/mol)
1	18	1	120	124	637.2	530.972
2	18	2	6	9	637.56	515.004
3	18	2	59	62	638.09	286.168
4	18	2	121	125	638.71	725.458
5	18	3	39	42	639.39	1536.41
6	18	3	111	114	640.11	660.211
7	18	4	40	43	640.9	404.709
8	18	4	79	83	641.29	381.403
9	18	4	121	125	641.71	377.837
10	18	5	24	30	642.24	101.399
11	18	5	100	106	643	374.906
12	18	5	137	142	643.37	248.295
13	19	1	143	147	645.93	248.194
14	19	2	14	18	646.14	255.638
15	19	2	89	94	646.89	168.348
16	19	3	43	47	647.93	229.576
17	19	4	62	66	649.62	64.537
Provided by N. Van Helmond
Schandelah T-OAE
Nr.	Zone	Subzone	Depth	CaCO3
			(m)	(%)
1	falciferum	elegans	39	36.5042
2	falciferum	elegans	39.1	25.1794
3	falciferum	elegans	39.2	35.7529
4	falciferum	elegans	39.3	37.1323
5	falciferum	elegans	39.4	48.6069
6	falciferum	elegans	39.5	56.5481
7	falciferum	elegans	39.6	63.2109
8	falciferum	elegans	39.7	66.3782
9	falciferum	elegans	39.8	78.5795
10	falciferum	elegans	40	36.9956
11	falciferum	elegans	40.1	33.061
12	falciferum	elegans	40.2	40.5655
13	falciferum	elegans	40.3	29.951
14	falciferum	elegans	40.4	35.8127
15	falciferum	elegans	40.5	38.8069
16	falciferum	elegans	40.6	35.2293
17	falciferum	elegans	40.7	29.2722
18	falciferum	elegans	40.8	23.5352
19	falciferum	elegans	40.9	12.2608
20	falciferum	exaratum	41	8.05687
21	falciferum	exaratum	41	8.05687
22	falciferum	exaratum	41.1	31.9975
23	falciferum	exaratum	41.2	37.8631
24	falciferum	exaratum	41.2	11.9287
25	falciferum	exaratum	41.3	12.4709
26	falciferum	exaratum	41.4	19.6409
27	falciferum	exaratum	41.5	21.534
28	falciferum	exaratum	41.6	20.4233
29	falciferum	exaratum	41.7	13.2284
30	falciferum	exaratum	41.8	14.784
31	falciferum	exaratum	41.9	11.9842
32	falciferum	exaratum	42	16.4095
33	falciferum	exaratum	42.02	8.48767
34	falciferum	exaratum	42.075	5.71746
35	falciferum	exaratum	42.1	6.36087
36	falciferum	exaratum	42.14	9.08722
37	falciferum	exaratum	42.175	6.1237
38	falciferum	elegantulum	42.2	29.2286
39	falciferum	elegantulum	42.2	27.8308
40	falciferum	elegantulum	42.2	29.2286
41	falciferum	elegantulum	42.2	27.8308
42	falciferum	elegantulum	42.23	18.9734
43	falciferum	elegantulum	42.285	7.0402
44	falciferum	elegantulum	42.3	10.0544
45	falciferum	elegantulum	42.3	10.1671
46	falciferum	elegantulum	42.3	9.98205
47	falciferum	elegantulum	42.3	9.92959
48	falciferum	elegantulum	42.335	24.276
49	falciferum	elegantulum	42.375	39.3245
50	falciferum	elegantulum	42.4	39.0138
51	falciferum	elegantulum	42.415	40.8891
52	falciferum	elegantulum	42.45	35.6468
53	falciferum	elegantulum	42.49	27.6524
54	falciferum	elegantulum	42.5	21.0212
55	falciferum	elegantulum	42.5	21.0212
56	falciferum	elegantulum	42.555	13.192
57	falciferum	elegantulum	42.6	26.3412
58	falciferum	elegantulum	42.6	24.7541
59	falciferum	elegantulum	42.6	26.3412
60	falciferum	elegantulum	42.6	24.7541
61	falciferum	elegantulum	42.63	16.6813
62	falciferum	elegantulum	42.655	13.3435
63	falciferum	elegantulum	42.685	12.2305
64	falciferum	elegantulum	42.7	13.8842
65	falciferum	elegantulum	42.725	-0.00329267
66	falciferum	elegantulum	42.725	-0.00329267
67	tenuicostatum	semicelatum	42.77	21.1343
68	tenuicostatum	semicelatum	42.8	21.3407
69	tenuicostatum	semicelatum	42.81	20.2848
70	tenuicostatum	semicelatum	42.85	15.2685
71	tenuicostatum	semicelatum	42.885	0
72	tenuicostatum	semicelatum	42.925	3.65402
73	tenuicostatum	semicelatum	42.975	40.8794
74	tenuicostatum	semicelatum	43	0
75	spinat	hawsker	43.02	0
76	spinat	hawsker	43.065	0
77	spinat	hawsker	43.1	0
78	spinat	hawsker	43.145	0
79	spinat	hawsker	43.18	0
80	spinat	hawsker	43.2	0
81	spinat	hawsker	43.22	0
82	spinat	hawsker	43.265	0
83	spinat	hawsker	43.3	0
84	spinat	hawsker	43.315	0
85	spinat	hawsker	43.38	0
86	spinat	hawsker	43.4	0
87	spinat	hawsker	43.435	0
88	spinat	hawsker	43.47	0
89	spinat	hawsker	43.5	0
90	spinat	hawsker	43.525	0
91	spinat	hawsker	43.575	0
92	spinat	hawsker	43.6	0
93	spinat	hawsker	43.63	0
94	spinat	hawsker	43.63	0
95	spinat	hawsker	43.63	0
96	spinat	hawsker	43.675	0
97	spinat	hawsker	43.7	0
98	spinat	hawsker	43.7	0
99	spinat	hawsker	43.745	0
100	spinat	hawsker	43.795	0
101	spinat	hawsker	43.8	0
102	spinat	hawsker	43.845	0
103	spinat	hawsker	43.9	0
104	spinat	hawsker	43.9	0
105	spinat	hawsker	43.9	0
106	spinat	hawsker	43.9	0
107	spinat	hawsker	43.945	0
108	spinat	hawsker	43.98	0
PS25PC S5
Sample	Depth	Fe/Al	CaCO3
	cm	(%/%)	(%)
II0002IG	20.75	0.522253	37.908
II0006IG	22.75	0.534928	42.0232
II0010IG	24.75	0.539488	47.6734
II0014IG	26.75	0.547052	51.1906
II0018IG	28.75	0.58801	50.6872
II0020IG	29.75	0.85477	30.6542
II0021IG	30.25	1.21137	30.7831
II0023IG	31.25	1.07738	31.4162
II0024IG	31.75	1.13126	29.1424
II0025IG	32.25	1.13748	27.1305
II0027IG	33.25	1.08084	25.8896
II0028IG	33.75	1.16184	26.2449
II0029IG	34.25	1.0738	27.4882
II0030IG	34.75	1.10651	30.3339
II0031IG	35.25	1.0762	29.4827
II0032IG	35.75	1.12034	31.5663
II0033IG	36.25	1.15243	31.6135
II0034IG	36.75	1.1996	32.1585
II0035IG	37.25	1.22973	33.1301
II0036IG	37.75	1.28254	31.8115
II0037IG	38.25	1.19882	32.6589
II0038IG	38.75	1.16796	32.993
II0039IG	39.25	1.21603	33.0597
II0040IG	39.75	1.09482	34.0132
II0041IG	40.25	1.15266	34.3238
II0042IG	40.75	1.20589	35.7114
II0043IG	41.25	1.09549	36.6524
II0044IG	41.75	1.06476	35.401
II0045IG	42.25	1.16612	33.9351
II0046IG	42.75	1.07113	34.059
II0047IG	43.25	1.05035	33.2403
II0048IG	43.75	1.16785	34.2889
II0049IG	44.25	1.13373	33.6389
II0050IG	44.75	1.17197	34.5058
II0051IG	45.25	1.13533	36.3292
II0052IG	45.75	1.0751	36.2296
II0053IG	46.25	1.13539	37.2094
II0054IG	46.75	1.10943	37.4085
II0055IG	47.25	1.08508	36.943
II0056IG	47.75	1.0587	34.8991
II0057IG	48.25	1.01444	35.2298
II0058IG	48.75	1.31346	35.4166
II0059IG	49.25	1.4374	35.7156
II0060IG	49.75	1.63552	35.9266
II0061IG	50.25	1.15087	36.0334
II0062IG	50.75	1.0859	36.0447
II0063IG	51.25	1.08984	37.8747
II0064IG	51.75	1.1184	39.8749
II0065IG	52.25	1.08311	40.879
II0066IG	52.75	1.11957	40.6352
II0067IG	53.25	1.57762	41.0351
II0068IG	53.75	1.26094	40.8588
II0069IG	54.25	1.20354	41.0673
II0070IG	54.75	1.06295	42.2184
II0071IG	55.25	0.936124	41.7751
II0072IG	55.75	0.909956	40.1685
II0073IG	56.25	0.919767	41.0101
II0074IG	56.75	1.02145	41.0657
II0075IG	57.25	0.998197	40.9296
II0076IG	57.75	1.33417	39.0014
II0077IG	58.25	1.20256	39.9674
II0078IG	58.75	0.972634	40.3925
II0079IG	59.25	0.77163	39.7968
II0080IG	59.75	0.693578	37.7148
II0084IG	61.75	0.623998	33.9851
II0088IG	63.75	0.605034	36.0748
II0092IG	65.75	0.599976	37.6211
II0096IG	67.75	0.62864	37.9463
II0100IG	69.75	0.628818	40.4582
KC19C S5
Nr.	Depth	CaCO3
	(cm)	(%)
AA03500	35.8	35.9388
AA03501	36.3	36.923
AA03504	37.8	40.0889
AA03507	39.3	38.6122
AA03510	40.8	38.4475
AA03513	42.3	37.3081
AA03516	43.8	38.6325
AA03519	45.3	38.6
AA03522	46.8	39.4762
AA03523	47.3	38.0234
AA03524	47.8	38.094
AA03525	48.3	37.9233
AA03528	49.8	38.0543
AA03531	51.3	39.9129
AA03534	53.5	41.0152
AA03537	56.5	45.7835
AA03540	59.5	48.4922
AA03543	62.5	51.5932
Provided by G.J. de Lange
